# Supplementary material for: Comparisons of Anatomical Characteristics and Transcriptomic Differences between Heterografts and Homografts in Pyrus L
Source: Plants (Basel). 2022 Feb 22;11(5):580. doi: 10.3390/plants11050580 (PMC8912356; doi:10.3390/plants11050580)
Supplement: Supplementary file 1 [file plants-11-00580-s001.zip]

Archive with 2 entries (2 files):
- Supplementary Figure.pdf
- Supplementary Table.pdf
